# Supplementary material for: Buprenorphine Versus Methadone in Female New Zealand White Rabbits Undergoing Balanced Anaesthesia for Calvaria Surgery
Source: Animals (Basel). 2025 Jun 22;15(13):1843. doi: 10.3390/ani15131843 (PMC12249090; doi:10.3390/ani15131843)
Supplement: Supplementary file 1 [file animals-15-01843-s001.zip]

Archive with 1 entries (1 files):
- Supplementary Material_Sedation Score (modified by Raekallio et al., 2002).pdf
